# Supplementary material for: Unimodal primary sensory cortices are directly connected by long-range horizontal projections in the rat sensory cortex
Source: Front Neuroanat. 2014 Sep 24;8:93. doi: 10.3389/fnana.2014.00093 (PMC4174042; doi:10.3389/fnana.2014.00093)
Supplement: Supplementary file 1 [file Presentation1.ZIP]

Archive with 5 entries (4 files):
- 102299_Frostig_Presentation_1/
- 102299_Frostig_Presentation_1/102299_Frostig_Image_1.TIF
- 102299_Frostig_Presentation_1/102299_Frostig_Image_2.TIF
- 102299_Frostig_Presentation_1/102299_Frostig_Image_3.TIF
- 102299_Frostig_Presentation_1/Supp Fig captions.pdf
